# Supplementary material for: Changes in Mitochondrial Function and Cell Death Patterns in Peripheral Blood Mononuclear Cells during Trastuzumab Treatment Following Doxorubicin Chemotherapy
Source: Biomedicines. 2024 Sep 1;12(9):1970. doi: 10.3390/biomedicines12091970 (PMC11429371; doi:10.3390/biomedicines12091970)
Supplement: Supplementary file 1 [file biomedicines-12-01970-s001.zip]

Archive with 1 entries (1 files):
- biomedicines-3177865-supplementary.pdf
